# Supplementary material for: Chromosome Fusion Affects Genetic Diversity and Evolutionary Turnover of Functional Loci but Consistently Depends on Chromosome Size
Source: Mol Biol Evol. 2021 Jun 19;38(10):4449–62. doi: 10.1093/molbev/msab185 (PMC8476138; doi:10.1093/molbev/msab185)
Supplement: msab185_Supplementary_Data [file msab185_supplementary_data.zip]

Archive with 2 entries (2 files):
- SupplementaryFigures.MBE.pdf
- SupplementaryTables.xlsx
