# Supplementary material for: Chromosome Fusion Affects Genetic Diversity and Evolutionary Turnover of Functional Loci but Consistently Depends on Chromosome Size
Source: Mol Biol Evol. 2021 Jun 19;38(10):4449–62. doi: 10.1093/molbev/msab185 (PMC8476138; doi:10.1093/molbev/msab185)
Supplement: msab185_Supplementary_Data [file msab185_supplementary_data.zip › SupplementaryTables.xlsx]

## Sheet: Table S1
Table S1 - Genome stats																	BUSCO insecta (1658)										Genome annotation
Clade	Species	Tag	Seq method	EBI id	# scf	N50 (kb > 10kb)	Assembly_size	Assembly_size_NoN	GC_level	Masked_bp	Mean Intron size	Retroelements	DNA_transposons	Rolling-circles	Tot_intersp_rep	Unclassified	Complete (C)	Complete Single (S)	Complete Duplicated (D)	Fragmented (F)	Missing (M)	C%	S%	D%	F%	M%	# loci	# transcripts
Dryas	Dy_iulia	Diul	PacBio+10X+Hi-C	PRJNA685774	762	15232.6	440.278	440.232	31.74	139.747	2688	80.6871	18.0036	41.0565	98.6907	6.1e-05	1647	1636	11	2	9	99.3366	98.6731	0.66345	0.120627	0.542823	19058	28480
Eueides	E_isabella	Eisa	PacBio+Illumina PE+RADseq	PRJNA685624/PRJEB11288	147	14722.4	440.152	440.098	33.45	131.165	2335	93.5944	11.6592	25.9115	105.254	0	1647	1628	19	2	9	99.3366	98.1906	1.14596	0.120627	0.542823	26555	41521
Erato	H_erato_demophoon	Herd	Reference	-	196	10689	382.829	377.605	33.25	126.401	1770	63.0377	22.8874	40.4759	85.9252	5.8e-05	1637	1617	20	5	16	98.7334	97.5271	1.20627	0.301568	0.965018	20102	21472
Melpomene	H_melpomene_melpomene	Hmel	Reference	-	332	14308.9	275.246	274.213	32.8	71.2505	972	32.8498	12.1109	26.2897	44.9608	5.2e-05	1646	1630	16	5	7	99.2762	98.3112	0.965018	0.301568	0.422195	20097	21467

## Sheet: Table S2
NFC elevation :
Species	Elevation	± CI	Species	Elevation	± CI	P-value	TestStat
Diul	0.459983	0.140356	Eisa	0.487045	0.134721	0.163858	4.74488
Diul	0.459983	0.140356	Herd	0.371471	0.158123	9.8313e-07	27.4185
Diul	0.459983	0.140356	Hmel	0.506728	0.0985097	0.564231	2.30107
Eisa	0.487045	0.134721	Herd	0.371471	0.158123	1.0455e-05	22.8599
Eisa	0.487045	0.134721	Hmel	0.506728	0.0985097	0.999095	0.160155
Herd	0.371471	0.158123	Hmel	0.506728	0.0985097	0.040974	7.2862
LFC elevation :
Species	Elevation	± CI	Species	Elevation	± CI	P-value	TestStat
Diul	0.636595	0.186379	Eisa	0.648575	0.18353	0.802067	1.40075
Diul	0.636595	0.186379	Herd	0.609082	0.175574	0.022485	8.38506
Diul	0.636595	0.186379	Hmel	0.693456	0.110417	0.953636	0.706443
Eisa	0.648575	0.18353	Herd	0.609082	0.175574	0.017874	8.80656
Eisa	0.648575	0.18353	Hmel	0.693456	0.110417	0.418174	2.94188
Herd	0.609082	0.175574	Hmel	0.693456	0.110417	0.533236	2.42706
SFC elevation :
Species	Elevation	± CI	Species	Elevation	± CI	P-value	TestStat
Diul	0.232607	0.110277	Eisa	0.305583	0.100354	0.00183765	13.0302
Diul	0.232607	0.110277	Herd	0.393473	0.0703864	0.00040235	15.8918
Diul	0.232607	0.110277	Hmel	0.527673	0.0401326	2.4365e-09	39.0834
Eisa	0.305583	0.100354	Herd	0.393473	0.0703864	0.22606	4.14284
Eisa	0.305583	0.100354	Hmel	0.527673	0.0401326	7.5835e-07	27.9207
Herd	0.393473	0.0703864	Hmel	0.527673	0.0401326	8.2378e-06	23.3182
Chromosome type	Elevation	± CI	Chromosome type	Elevation	± CI	P-value	TestStat
LFC	0.693435	0.0355926	SFC	0.563082	0.0329404	< 2.22e-16	91.0333
LFC	0.693435	0.0355926	NFC	0.649757	0.0379919	7.8685e-07	26.5092
SFC	0.563082	0.0329404	NFC	0.649757	0.0379919	7.8355e-06	22.0825

## Sheet: Table S3
Merged	Elevation	± CI	R2	Slop P-value
Not-Fused chromosomes_intergenic	0.47628	0.157169	0.873803	0.89337
Not-Fused chromosomes_Intronic	0.47758	0.0817454	0.882221	Elevation P-value
Ratio	1.00273			0.97074
Merged	Elevation	± CI	R2	Slop P-value
Long-Fused chromosomes_intergenic	0.575873	0.259868	0.73488	0.07002
Long-Fused chromosomes_Intronic	0.538668	0.131271	0.68101	Elevation P-value
Ratio	0.935394			0.51713
Merged	Elevation	± CI	R2	Slop P-value
Short-Fused chromosomes_intergenic	0.789434	0.030404	0.814789	0.46779
Short-Fused chromosomes_Intronic	0.670127	0.022108	0.925582	Elevation P-value
Ratio	0.84887			6.7314e-09

## Sheet: Table S4
Separated D. iulia	Elevation	± CI	R2	Slop P-value
PreFused_short_intergenic	0.452338	0.0186701	0.871253	0.22792
PreFused_short_Intronic	0.220907	0.0240387	0.641518	Elevation P-value
Ratio	0.488367			< 2.22e-16
Separated E. isabella	Elevation	± CI	R2	Slop P-value
PreFused_short_intergenic	0.507405	0.0219393	0.744653	0.14709
PreFused_short_Intronic	0.260665	0.0271556	0.602417	Elevation P-value
Ratio	0.513722			< 2.22e-16
Separated H. erato	Elevation	± CI	R2	Slop P-value
PreFused_short_intergenic	0.626243	0.0232736	0.874728	4.8845e-12
PreFused_short_Intronic	0.375963	0.0318353	0.580201	Elevation P-value
Ratio	0.600346			< 2.22e-16
Separated H. melpomene	Elevation	± CI	R2	Slop P-value
PreFused_short_intergenic	0.782387	0.0315313	0.793096	1.4133e-13
PreFused_short_Intronic	0.485933	0.0409556	0.434453	Elevation P-value
Ratio	0.62109			< 2.22e-16

## Sheet: Table S5
ID	Species	Location	Latitude	Longitude	Date	Depth of Coverage (mean)	Accession
STRI_WOM_0087	Heliconius erato demophoon	Lago Bayano, French Guiana	4.70052	-52.3046	2013-01-01	31.1	SRR4031995
STRI_WOM_5353	Heliconius erato demophoon	Lago Bayano, French Guiana	4.70052	-52.3046	2013-06-01	29	SRR4032001
STRI_WOM_5362	Heliconius erato demophoon	Lago Bayano, French Guiana	4.70052	-52.3046	2013-06-01	28.2	SRR4032002
CS000594	Heliconius melpomene malleti	Sucre, Colombia	1.80333	-75.6553	2003-05-01	33.7	ERR2298251
CS001286	Heliconius melpomene malleti	Quebrada La Yuca, Colombia	1.60972	-75.6669	2008-01-01	31.6	ERR1307112
CS002311	Heliconius melpomene malleti	Finca C. Piñacué, Colombia	1.81361	-75.6686	2007-01-06	35.1	ERR1307111
CAM008730	Eueides isabella	Tarapoto, Peru	-6.4645	-76.3514	2002-08-25	32	SAMEA7804222
MC14-04	Eueides isabella	Tarapoto, Peru	-6.4645	-76.3514		25.3	ERR1051263-ERR1051264
MC14-11	Eueides isabella	Tarapoto, Peru	-6.4645	-76.3514		26	ERR1051265-ERR1051266
KL20F	Dryas iulia	Key Largo, Florida, USA	25.0865	80.4473	08/17	8	PRJNA691346;8
KL21F	Dryas iulia	Key Largo, Florida, USA	25.0865	80.4473	08/17	7.5	PRJNA691346;8
KL22F	Dryas iulia	Key Largo, Florida, USA	25.0865	80.4473	08/17	8.8	PRJNA691346;8
DI001	Dryas iulia	Costa Rica Entomological Supplies	NA	NA		15	SRR13281044
